# Supplementary material for: Ethics and Fairness Considerations in AI-Based Deception Detection Technologies for Mental Health Applications: Focus Group Study
Source: JMIR AI. 2026 May 25;5:e86633. doi: 10.2196/86633 (PMC13200768; doi:10.2196/86633)
Supplement: Multimedia Appendix 1 [file ai-v5-e86633-s001.xlsx]

## Sheet: Sheet1
Participant ID	Race/Ethnicity	Age	Gender	Mental Health Challenges	Mental Health Challenges	Student Status	Degree Program	Highest Degree Achieved	Counseling Title	Counseling Experience (years)	Clinical Specialty/Client Population	Mandated Clients	Work Setting	Client Disorders	Client Age	Client Race/Ethnicity	Electronic Health Records Systems Use	Comfort Level with EHR	Comfort Level with Computers & Operating Systems	Comfort Level with Internet Browsing	Comfort Level with Productivity Software	Comfort Level with Generative AI Chatbots	Comfort Level with Video Conferencing & Online Communication
P1	White or Caucasian	24	Woman	Yes	Generalized Anxiety and Panic Disorder	Yes	Ph.D in Behavioral and Community Sciences	Master of Arts in Clinical Mental Health Counseling	Registered Mental Health Counselor Intern	4	Trauma in children	No	Community Mental Health	Post-traumatic stress disorder, anxiety, depression, adjustment disorder	Child (up to 12 years),Adolescent (12-17 years)	White or Caucasian,Black or African American,Hispanic or Latino	Yes	5	3	5	3	2	5
P12	White or Caucasian	36	Woman	Yes		No		Master of Arts in Clinical Mental Health Counseling	Suicide Prevention Specialist and Licensed Professional Clinical Counselor	10	Adolescents, teenagers, very young adults, and their families	No	Out-Patient Hospital	Depression, anxiety, suicidal behaviors	Adolescent (12-17 years),Young Adult (18-22 years)	White or Caucasian,Black or African American,Asian or Asian-American,Hispanic or Latino	Yes	5	4	5	4	4	5
P13	Black or African American	29	Woman	Prefer not to answer.		No		Master of Clinical mental health counseling	Family Clinician	4	Sexual assault survivors	No	Out-Patient Hospital	Post-traumatic stress disorder, depression, anxiety	Child (up to 12 years),Adolescent (12-17 years),Young Adult (18-22 years),Adult (22-54 years),Senior (55+ years)	White or Caucasian,Black or African American,Hispanic or Latino	Yes	4	4	5	4	3	5
P14	White or Caucasian	35	Woman	Yes	Depression, Grief	No		Master of Social Work	Assistant Director of Crisis and Acute Care Services	11	College students, suicidal individuals	No	University Counseling Center	Depression, anxiety, eating disorders, bipolar, schizophrenia	Young Adult (18-22 years),Adult (22-54 years)	White or Caucasian,Black or African American,American Indian or Alaska Native,Arab/Middle Eastern or Arab American,Asian or Asian-American,Native Hawaiian or Pacific Islander,Hispanic or Latino,Other :	Yes	5	4	5	4	3	4
P15	White or Caucasian	53	Woman	Yes	Major Depressive Disorder	No		PhD in Counselor Education	Licensed Professional Counselor	10	I see adults only	No	Private Practice	Depressive disorders, post-traumatic stress disorder, anxiety disorders	Adult (22-54 years)	White or Caucasian,Black or African American,Hispanic or Latino	Yes	5	5	5	5	4	5
P16	Hispanic or Latino	27	Woman	Yes	Post Traumatic Stress Disorder, Attention Deficit Hyperactivity Disorder	Yes	Master of Social Work Social Work	BSW Social Work	Intern	1	Substance misuse	No	Sober Living Home	Anxiety, post-traumatic stress disorder	Adult (22-54 years)	White or Caucasian	No	5	5	5	5	5	5
P17	White or Caucasian	35	Woman	Yes	Attention Deficit Hyperactivity Disorder	No		M.S. in Clinical Mental Health Counseling	Mental Health Counselor	1.5	Trauma, sexual disorders, compulsivity, men's Issues	Yes	Private Practice	N/A	Adult (22-54 years),Senior (55+ years)	White or Caucasian,Black or African American,Asian or Asian-American	Yes	4	4	5	4	3	4
P2	Hispanic or Latino, White or Caucasian	30	Woman	Yes	Attention Deficit Hyperactivity Disorder	Yes	PhD in Clinical Psychology	Master of Arts in Clinical Psychology	Graduate Student Clinician	6	Adult students, general community members, veterans, inpatients, outpatients, and incarcerated individuals with a wide variety of mental health concerns	No	Inpatient hospital, outpatient clinic, jail	Anxiety, depression, borderline personality disorder, post traumatic stress disorder, obsessive compulsive disorder, substance use disorder, attention deficit hyperactivity disorder	Young Adult (18-22 years),Adult (22-54 years),Senior (55+ years)	White or Caucasian,Black or African American,Hispanic or Latino	No	4	5	5	5	2	5
P5	Black or African American	33	Woman	Yes		No		Master of Social Work	Mental Health Counselor	9	University students and trauma-focused work	No	University Counseling Center	Depression, anxiety, trauma	Young Adult (18-22 years),Adult (22-54 years)	White or Caucasian,Black or African American,Asian or Asian-American,Hispanic or Latino	Yes	5	4	5	4	3	4
P10	White or Caucasian	30	Woman	Yes	Anxiety, Trauma	No		Master of Social Work	PASS and Healthy Ways Therapist	6	Youth with sexually reactive behaviors or problematic sexual behaviors	Yes	Outpatient Non-Profit	Anxiety, trauma, attention deficit hyperactivity disorder, depression	Child (up to 12 years),Adolescent (12-17 years)	White or Caucasian,Black or African American	Yes	4	4	2	2	2	4
P11	White or Caucasian	25	Woman	Prefer not to answer.		Yes	Master of Social Work	Bachelor of Social Work	Student Master Social Work Intern	< 1	Substance use	No	Outpatient Mental Health Clinic	Alcohol use disorder, post-traumatic stress disorder, substance use disorders, anxiety, depression, attention deficit hyperactivity disorder, bipolar disorder	Young Adult (18-22 years),Adult (22-54 years),Senior (55+ years)	White or Caucasian,Black or African American,American Indian or Alaska Native,Asian or Asian-American,Native Hawaiian or Pacific Islander,Hispanic or Latino	Yes	4	4	5	3	2	4
P18	White or Caucasian	34	Woman	Yes	Major Despressive Disorder, Generalized Anxiety Disorder, Attention Deficit Hyperactivity Disorder	No		Master of Social Work	Adult Clinician II	2	CBT for survivors of Intimate Partner Violence	No	Outpatient Trauma Center	Post-traumatic stress disorder, adjustment disorder, major depressive disorder, generalized anxiety disorder	Young Adult (18-22 years),Adult (22-54 years),Senior (55+ years)	White or Caucasian,Black or African American,Hispanic or Latino	Yes	4	5	5	5	3	5
P3	Black or African American	34	Man	Yes	Depression	No		BA in Psychology	Psychologist	6	Families	Yes	Private Practice	Anxiety, depression, autism spectrum disorder	Young Adult (18-22 years),Adult (22-54 years)	Black or African American,Asian or Asian-American,Native Hawaiian or Pacific Islander	Yes	3	4	5	4	4	5
P4	Black or African American	42	Woman	Yes	Depression	Yes	ED.S	Master of School Counseling and Special Education	Wellness Coordinator/Professional Counselor	6	University students, faculty, staff	Yes	University Counseling Center	Anxiety, post traumatic stress disorder, depression, eating disorders, borderline personality disorder	Young Adult (18-22 years)	White or Caucasian,Black or African American	No	2	2	1	2		2
P6	Hispanic or Latino, White or Caucasian	33	Woman	Yes	Depression, Attention Deficit Hyperactivity Disorder	No		Master of Science Mental Health Counseling	Counseling Specialist 2	9	Crisis counseling, college students	No	University Counseling Center	Generalized anxiety disorder, major depressive disorder, attention deficit hyperactivity disorder, autism spectrum disorder, adjustment disorder, panic disorder, and obsessive-compulsive disorder	Adolescent (12-17 years),Young Adult (18-22 years),Adult (22-54 years)	White or Caucasian,Black or African American,Arab/Middle Eastern or Arab American,Asian or Asian-American,Hispanic or Latino	Yes	5	5	5	4	1	5
P7	Black or African American	27	Man	Yes	Anxiety	Yes	Ph.D in Counseling Psychology	Master of Counseling Psychology	Doctoral-Level Practicum Counselor	5	College students	No	University Counseling Center	Anxiety, depression, adjustment disorder	Young Adult (18-22 years)	White or Caucasian,Black or African American	Yes	5	5	5	4	4	5
P8	Asian, White or Caucasian	22	Woman	Yes		Yes	Master of Social Work	BA in Psychology	Graduate Social Work Intern	1	Substance use	Yes	Out-Patient Hospital	Substance use disorder, post-traumatic stress disorder, major depressive disorder, generalized anxiety disorder	Young Adult (18-22 years),Adult (22-54 years),Senior (55+ years)	White or Caucasian	Yes	5	5	5	2	2	5
P9	Black or African American, White or Caucasian	26	Woman	Yes	Anxiety, Trauma	No		Master of Science in Counseling	Student Specialist Counselor	3	LGBTQ+ students, relationships	No	University Counseling Center	Depression, anxiety, adjustment disorder, bipolar disorder	Young Adult (18-22 years),Adult (22-54 years)	White or Caucasian,Black or African American,Arab/Middle Eastern or Arab American,Asian or Asian-American,Hispanic or Latino	Yes	4	4	4	3	2	4
