# Supplementary material for: Ethics and Fairness Considerations in AI-Based Deception Detection Technologies for Mental Health Applications: Focus Group Study
Source: JMIR AI. 2026 May 25;5:e86633. doi: 10.2196/86633 (PMC13200768; doi:10.2196/86633)
Supplement: Multimedia Appendix 3 [file ai-v5-e86633-s003.xlsx]

## Sheet: Appendix 3 - Coding with Defini
Major Theme	Minor Theme	Code	Definition
Integration	Disruption	physical	Qualities of the physical implementation of the AI integration that are disruptive.
		therapeutic	Qualities of the AI integration that disrupt or impact the therapeutic process.
	Therapeutic Environment	in person	Suggestions/comments on the in-person integration of AI deception detection.
		telehealth	Suggestions/comments on the telehealth integration of AI deception detection.
		big brother	AI deception detection integration feels like another presence "watching you".
	Stigma	help-seeking	AI deception detection integration impacting behaviors surrounding seeking out mental health support and care in the future.
		clinician self-stigma	Clinician comments regarding the integration impacting the way clinicians feel their discipline is perceived.
	Client Autonomy	right to lie	Importance of preserving the client's right to lie.
		self-paced disclosure	Importance of preserving the client's ownership of their story and to share at their own pace.
		client awareness	If clients should be aware when the AI deception tool is actively leveraged in session.
		client disclosure	Importance/content of informed consent and explanation of the AI detection tool to the client.
		client choice	Client choosing if and when to use the AI detection tool in session.
		client only use	Only clients should be able to leverage the AI detection tool and view its results of in-session discussion.
	Power Imbalance	client-clinician	The AI detection integration widens the power imbalance between the client and clinician.
		client-parent	The AI detection integration widens the power imbalance between the client and parent, especially in vulnerable populations.
		client-AI	The AI detection integration creates a power imbalance/dilemma between the client and the AI detection tool outcomes.
		clinician-AI	The AI detection tool outcomes may conflict with clinician insights, generating a power imbalance.
	Use Considerations	pre-existing conditions	Using the AI detection tool with specific populations with pre-existing health or behavioral conditions.
		setting	Using the AI detection tool in specific therapeutic settings (e.g., with mandated or forensic clients, in emergency psychiatry).
		real-time decision making	Using the AI detection tool outcomes to influence decisions during a session.
		assessment assistant	Using the AI detection tool to assist in client assessments or measures.
		client selection	Using the AI detection tool outcomes with specific clients.
		post-session workflow	Integrating the AI detection tool outcomes into post-session clinical workflow.
		topic selection	Using the AI detection tool when discussing specific topics in session.
	Practice Considerations	clinician qualification	Preparedness/training/ability of clinicians to employ the AI detection tool.
		clinician bias	How implicit or explicit biases may affect how clinicians use the AI detection tool.
		clinical responsibility	Relationship between using the AI detection tool and clinicians’ responsibilities.
		merit	Benefit/harm ratio or perceived benefit/risk of the AI detection tool.
		equal availability	Ensuring technology is widely available across different therapeutic settings.
Data Confidentiality	Regulatory Compliance	Cures Act	Use of the AI detection tool outcomes being subject to the Cures Act, making all health data readily available to the client.
		HIPAA	Ensuring the AI detection tool is compliant with HIPAA.
		general regulation	Suggestions/comments about the AI detection tool being regulated in some manner.
		ultimate regulation	Suggestions/comments about the AI detection tool being highly regulated due to data sensitivity.
	DataUse	legal contexts	Potential use of the AI detection tool outcomes in legal scenarios (e.g., subpoenas).
		market contexts	Potential use of the AI detection tool outcomes for financial gain in a capitalistic manner.
	Data Storage	information retention	How long the AI detection tool outcomes should be stored.
		no storage	Suggestions/comments about not storing the AI detection tool outcomes at all.
		EMR systems	Storing the AI detection tool outcomes in electronic medical record systems (e.g., Epic, MyChart).
		data translation	How the AI detection tool outcomes should be translated for easier understanding and confidentiality.
		private practice EMR	Storing the AI detection tool outcomes in a private practice's in-house EMR system.
	Data Access	information ownership	Who should have access to the AI detection tool outcomes, highlighting the client's ownership of their data.
		security	Who should have access to the AI detection tool outcomes, highlighting security concerns.
		information sharing	Suggestions/comments about who the AI detection tool outcomes should be shared with.
		client data security	Importance of protecting the client's data.
		clinician data security	Importance of protecting the clinician's data.
AI Integrity	Robust AI	detection fidelity	Comments about the accuracy of the AI detection tool.
		detection cultural bias	AI detection tool’s ability to consider cultural factors.
		contextual use	AI detection tool’s ability to interpret context (e.g., sarcasm, phrases).
		generalized model	Suggestions/comments about the AI detection tool being a general model (e.g., for trauma, all clients).
		personalized model	Suggestions/comments about the AI detection tool being unique to each client.
		model improvement	Suggestions about improving the AI detection tool’s model.
	AI Trust	mistrust of technology	Comments about not trusting technology.
		AI anxiety	Comments about fear of AI and AI “hype”.
