# Supplementary material for: Ethics and Fairness Considerations in AI-Based Deception Detection Technologies for Mental Health Applications: Focus Group Study
Source: JMIR AI. 2026 May 25;5:e86633. doi: 10.2196/86633 (PMC13200768; doi:10.2196/86633)
Supplement: Multimedia Appendix 4 [file ai-v5-e86633-s004.xlsx]

## Sheet: Sheet1
Integration	Minor Theme	Code	Frequency	Student	Non-Student	Participants	Frequency by Minor Theme
	Disruption	therapeutic	12	6	10	P001, P002, P003, P004, P006, P007, P009, P012, P014, P015, P016, P017, P005, P010, P011, P018	15
		physical	3	1	2	P012, P016, P005	15
	Therapeutic Environment	telehealth	5	3	2	P001, P002, P003, P008, P012	12
		big brother	4	0	4	P006, P014, P017, P005
		in person	3	1	2	P001, P003, P012
	Stigma	help-seeking	4	2	2	P003, P004, P007, P014	5
		clinician self-stigma	1	1	0	P008
	Client Autonomy	self-paced disclosure	14	5	9	P001, P002, P003, P006, P007, P009, P013, P014, P015, P016, P005, P010, P011, P018	20
		client choice	8	0	8	P003, P006, P014, P015, P017, P005, P010, P018
		right to lie	7	3	4	P006, P007, P008, P013, P016, P017, P005
		client disclosure	7	2	5	P007, P013, P014, P017, P005, P011, P018
		client awareness	5	1	4	P006, P007, P009, P017, P005
		client only use	1	0	1	P015
	Power Imbalance	client-clinician	11	5	6	P001, P002, P003, P007, P014, P016, P017, P005, P010, P011, P018	19
		client-AI	5	5	2	P008, P013, P014, P016, P005
		client-parent	2	0	2	P012, P013
		clinician-AI	1	0	1	P005
	Use Considerations	pre-existing conditions	9	3	6	P001, P006, P007, P008, P009, P013, P014, P015, P017	34
		setting	8	3	5	P002, P007, P008, P012, P014, P015, P017, P018
		real-time decision making	5	2	3	P001, P006, P014, P017, P011
		post-session workflow	5	3	2	P001, P004, P014, P016, P005
		assessment assistant	3	0	3	P013, P014, P010
		client selection	2	1	1	P001, P017
		topic selection	2	1	1	P001, P014
	Practice Considerations	clinical responsibility	9	3	6	P001, P006, P007, P013, P014, P015, P005, P011, P018	14
		merit	9	4	5	P001, P002, P012, P014, P015, P016, P017, P005, P011
		clinician bias	6	2	4	P001,P009, P014, P017, P005, P011
		clinician qualification	5	1	4	P007, P014, P015, P017, P005
		equal availability	3	3	0	P004, P007, P011
Data Confidentiality	Regulatory Compliance	HIPAA	6	2	4	P007, P009, P012, P016, P017, P005	11
		Ultimate Regulation	3	1	2	P014, P015, P016
		Cures Act	1	0	1	P012
		General Regulation	1	1	0	P007
	Data Use	legal contexts	7	2	5	P008, P012, P014, P015, P010, P011, P018	10
		market contexts	2	0	2	P005, P018
	Data Storage	data translation	8	3	5	P001, P008, P009, P012, P016, P017, P005, P018	18
		Information retention	7	1	6	P001, P006, P009, P012, P013, P005, P018
		electronic medical records	6	2	4	P008, P009, P013, P014, P016, P010
		no storage	4	0	4	P012, P014, P005, P018
		private practice EMR	1	0	1	P013
	Data Access	information sharing	10	2	8	P006, P012, P013, P014, P015, P017, P016, P005, P010, P011	15
		security	8	3	5	P001, P004, P006, P009, P013, P016, P005, P018
		client data security	5	2	3	P004, P009, P013, P015, P011
		clinician data security	2	1	1	P004, P013
		Information ownership	1	1	0	P011
AI Integrity	Robust AI	detection cultural bias	13	4	9	P001, P003, P006, P007, P009, P013, P014, P015, P016, P017, P010, P011, P018	31
		detection fidelity	11	6	5	P001, P002, P004, P006, P007, P008, P012, P013, P014, P016, P005
		generalized model	7	2	5	P006, P009, P014, P016, P005, P011, P018
		personalized model	7	3	4	P001, P013, P015, P016, P017, P010, P011
		model improvement	4	2	2	P006, P009, P016, P011
		contextual use	2	1	1	P015, P016
	AI Trust	mistrust of technology	3	2	1	P004, P001, P017	5
		AI anxiety	2	0	2	P009, P014
